# Supplementary material for: Data Sources for Trait Databases: Comparing the Phenomic Content of Monographs and Evolutionary Matrices
Source: PLoS One. 2016 May 18;11(5):e0155680. doi: 10.1371/journal.pone.0155680 (PMC4871461; doi:10.1371/journal.pone.0155680)
Supplement: S4 Appendix — (XLSX) [file pone.0155680.s004.xlsx]

## Sheet: Sheet1
Appendix S4
Total Limb/Fin Skeleton Class Space	Sampled via our Annotations?	Entities Used in Our Curation	Fin or Limb Skeletal Term?
accessory foramina	No	accessory foramina	Yes
accessory navicular bone	No	acetabular fossa	Yes
acetabular depression	No	acetabular labrum	Yes
acetabular fossa	Yes	acetabular part of hip bone	Yes
acetabular labrum	Yes	acetabular rim	Yes
acetabular notch	No	adductor blade	Yes
acetabular part of hip bone	Yes	adductor crest	Yes
acetabular rim	Yes	anal fin	No
acrocoracoid process	No	anatomical boundary	No
acromioclavicular joint	No	anatomical conduit	No
acromion	No	anatomical projection	No
acropodial skeleton	No	anatomical surface	No
adductor blade	Yes	anocleithrum	Yes
adductor crest	Yes	anterior distal condyle of femur	Yes
agger limitans anterior of ilium	No	anterior humeral ridge	Yes
agger limitans anterior of ischium	No	anteroventral process of cleithrum	Yes
alular digit digitopodial skeleton	No	archipterygial fin	No
angle of scapula	No	articular surface	No
ankle joint	No	articulation	No
anocleithrum	Yes	ascending process of clavicle	Yes
anterior cruciate ligament of knee joint	No	attachment site	No
anterior dentation of pectoral fin spine	No	autopod joint	Yes
anterior distal condyle of femur	Yes	basal scute	No
anterior distal serration of pectoral fin spine	No	basale commune (carpal)	Yes
anterior humeral ridge	No	basale commune (tarsal)	Yes
anterior iliac spine	No	basicranial fenestra	No
anterior inferior iliac spine	No	basicranium	No
anterior lamina recurvata	No	body of rib	No
anterior ramus of cleithrum	No	bone element	No
anterior superior iliac spine	No	bone foramen	No
anterior talofibular ligament	No	bone fossa	No
anterior ventrolateral plate	No	bony vertebral centrum	No
anterolateral ligament of knee	No	calcaneus	Yes
anterolateral plate	No	capitulum of humerus	Yes
anteroventral plate	No	carpal bone	Yes
anteroventral process of cleithrum	Yes	carpal skeleton	Yes
antitrochanter	No	centrale	Yes
anular ligament of radius	No	centrale (fore)	Yes
apophysis distalis of tibiale fibulare	No	clavicle blade	Yes
apophysis distalis of tibiofibula	No	clavicle bone	Yes
apophysis proximalis	No	cleithrum	Yes
arciferal girdle	No	cnemial crest	Yes
arm bone	No	columnar area	Yes
articular capsule of glenohumeral joint	No	condyle of femur	Yes
articular capsule of hip joint	No	condyle of humerus	Yes
articular chondrocyte of knee joint	No	coracoid bone	Yes
articular surface for the astragalus on the calcaneum	No	coracoid foramen	Yes
articular surface for the calcaneum on the astragalus	No	coracoid plate	Yes
ascending process of clavicle	Yes	crest	No
ascending process of the astragalus	No	crista dorsalis humeri	Yes
astragalo-calcaneal canal	No	deltoid process	Yes
astragalus head	No	deltopectoral crest	Yes
astragalus-calcaneum unit	No	dermal bone	No
autopod bone	No	dermal intracranial joint	No
autopod cartilage	No	dermal scale	No
autopod endochondral element	No	dermatocranium	No
autopod joint	Yes	diaphysis	No
autopodial skeleton	No	diaphysis of femur	Yes
avian scapholunar bone	No	diaphysis of fibula	Yes
basale commune (carpal)	No	diaphysis of tibia	Yes
basale commune (tarsal)	No	diaphysis of ulna	Yes
basipterygium bone	No	diaphysis proper	No
basipterygium cartilage	No	digit 6 digitopodial skeleton	Yes
basipterygium element	No	digit 8 digitopodial skeleton	Yes
bicipital crest	No	diphycercal tail	No
bicipital surface	No	distal carpal bone	Yes
bicipital tuberosity	No	distal carpal bone 1	Yes
body of ilium	No	distal carpal bone 2	Yes
bone of appendage girdle complex	No	distal carpal endochondral element	Yes
bone of free limb or fin	No	distal epiphysis of femur	Yes
bone of pectoral complex	No	distal epiphysis of fibula	Yes
bone of pelvic complex	No	distal epiphysis of humerus	Yes
bony nodule of terminal phalanx of hind digit	No	distal epiphysis of tibia	Yes
border of scapula	No	distal epiphysis of ulna	Yes
branched pectoral fin ray	No	distal groove of humerus	Yes
brevis fossa	No	distal tarsal bone	Yes
brevis shelf	No	dorsal clavicular process	Yes
buttock	No	dorsal fin	No
calcaneal tendon	No	dorsal iliac process	Yes
calcaneal tuber	No	dorsal iliac ridge	Yes
calcaneocuboid joint	No	dorsal ridge	Yes
calcaneofibular ligament	No	ectepicondylar flange	Yes
calcaneum cartilage element	No	ectepicondylar foramen	Yes
calcaneum endochondral element	No	ectepicondyle of humerus	Yes
calcaneum pre-cartilage condensation	No	elbow joint	Yes
calcaneus	No	endochondral bone	No
capitulum of humerus	No	endochondral element	No
capitulum of radio-ulna	No	entepicondylar foramen	Yes
capitulum of radius	No	entepicondyle fossa	Yes
capitulum ulnae	No	entepicondyle of humerus	Yes
caput ossis cruris	No	epiphysis	No
carpal bone	No	epiphysis of humerus	Yes
carpal skeleton	Yes	epipodial facet	Yes
carpometacarpal joint	No	excurrent foramen of ectepicondylar foramen	Yes
carpometacarpal joint of digit 1	No	external rim of the coracoid foramen	Yes
carpometacarpus	No	extrascapula	Yes
carpus cartilage element	No	extratemporal bone	No
carpus endochondral element	No	facet	No
carpus pre-cartilage condensation	No	femur	Yes
cartilago paraglenoidalis	No	fibula	Yes
central carpal bone	No	fibula facet of femur	Yes
centrale	No	fibulare	Yes
centrale (fore)	No	fin	No
centrale 1	No	finished bone surface	No
centrale 2	No	flexor surface	No
centrale cartilage	No	foramen C	Yes
centrale endochondral element	No	forelimb	No
centroquartal bone	No	forelimb endochondral element	Yes
clavicle blade	Yes	forelimb skeleton	Yes
clavicle bone	Yes	fourth trochanter	Yes
clavicle bone primordium	No	glenohumeral joint	Yes
clavicle cartilage element	No	glenoid fossa	Yes
clavicle pre-cartilage condensation	No	glenoid region	Yes
clavicular facet	No	growth line	No
cleithrum	Yes	head of femur	Yes
cleithrum head	No	heterocercal tail	No
cnemial crest	Yes	hindlimb interepipodial space	Yes
collum antibrachii	No	hindlimb intermedium	Yes
collum ilei	No	hindlimb skeleton	Yes
columnar area	Yes	humeral facet on radius	Yes
condyle of femur	Yes	humeral facet on the ulna.	Yes
condyle of humerus	Yes	humeroradial joint	Yes
condyle of tibia	No	humeroulnar joint	Yes
coracoclavicular ligament	No	humerus	Yes
coracoid bone	Yes	humerus cartilage element	Yes
coracoid foramen	Yes	humerus diaphysis	Yes
coracoid plate	Yes	iliac blade	Yes
coracoid process of scapula	No	iliac neck	Yes
coronoid process of ulna	No	iliac ramus	Yes
cortex of humerus	No	ilium	Yes
cortex of manus bone	No	incurrent foramen of ectepicondylar formen	Yes
cotyloid notch	No	individual digit of digitopodial skeleton	Yes
crista dorsalis humeri	No	infraglenoid buttress	Yes
crista hypertrophica ischium	No	inter-basipterygium joint	Yes
crista ischii	No	intercarpal joint	Yes
crista lateralis humeri	No	interclavicle	Yes
crista longitudinalis scapula	No	intercondylar fossa	No
crista medialis humeri	No	intermedium (fore)	Yes
crista radii	No	internal rim of coracoid foramen	Yes
crista tibiofibularis	No	internal trochanter	Yes
cruciate ligament of knee	No	interparietal bone	No
crurotarsal joint	No	intertemporal bone	No
cuboid bone	No	intertrochanteric fossa	Yes
cuboid facet of calcaneum	No	intramembranous bone tissue	No
deltoid process	Yes	ischium	Yes
deltopectoral crest	Yes	keel	No
diaphysis of femur	Yes	knee joint	Yes
diaphysis of fibula	No	lamina	No
diaphysis of metacarpal bone	No	lateral condyle of femur	Yes
diaphysis of metatarsal bone	No	lateral extrascapular	Yes
diaphysis of radius	No	latissimus dorsi muscle	No
diaphysis of tibia	Yes	latissimus dorsi process	Yes
diaphysis of ulna	Yes	lepidotrichium	No
digit 1 digitopodial skeleton	No	lunate	Yes
digit 2 digitopodial skeleton	No	main body axis	No
digit 3 digitopodial skeleton	No	manual digit 1 digitopodial skeleton	Yes
digit 4 digitopodial skeleton	No	manual digit 2 digitopodial skeleton	Yes
digit 5 digitopodial skeleton	No	manual digit 3 digitopodial skeleton	Yes
digit 6 digitopodial skeleton	Yes	manual digit 4 digitopodial skeleton	Yes
digit 7 digitopodial skeleton	No	manual digit 5 digitopodial skeleton	Yes
digit 8 digitopodial skeleton	Yes	manual digit 6 digitopodial skeleton	Yes
digitopodium bone	No	manual digit 7 digitopodial skeleton	Yes
dilated medial process of metacarpal IV	No	manual digit 8 digitopodial skeleton	Yes
distal carpal bone	No	manual digit digitopodial skeleton	Yes
distal carpal bone 1	No	manus	No
distal carpal bone 1 cartilage	No	medial marginal vein	No
distal carpal bone 1 endochondral element	No	medial tibial tarsal bone	Yes
distal carpal bone 1 pre-cartilage condensation	No	median extrascapular	Yes
distal carpal bone 2	No	mesial pelvic ridge	Yes
distal carpal bone 2 cartilage	No	mesomere 4	No
distal carpal bone 2 endochondral element	No	mesomere 5	No
distal carpal bone 2 pre-cartilage condensation	No	metacarpal bone	Yes
distal carpal bone 3	No	metapterygial axis	No
distal carpal bone 3 cartilage	No	metatarsal bone	Yes
distal carpal bone 3 endochondral element	No	midcarpal joint	Yes
distal carpal bone 3 pre-cartilage condensation	No	middle phalanx of manual digit 1	Yes
distal carpal bone 4	No	middle phalanx of manual digit 2	Yes
distal carpal bone 4 cartilage	No	middle phalanx of manual digit 3	Yes
distal carpal bone 4 endochondral element	No	multicellular organism	No
distal carpal bone 4 pre-cartilage condensation	No	muscle scar	No
distal carpal bone 5	No	musculotendinous bundle	No
distal carpal bone 5 cartilage	No	navicular bone of pes	Yes
distal carpal bone 5 endochondral element	No	neck of humerus	Yes
distal carpal bone 5 pre-cartilage condensation	No	obturator foramen	Yes
distal carpal cartilage element	No	olecranon	Yes
distal carpal endochondral element	Yes	opercle	No
distal cartilage of external anterior process of basipterygium	No	ossification center	No
distal cartilage of internal anterior process of basipterygium	No	paired fin lepidotrichium	Yes
distal cartilage of middle anterior process of basipterygium	No	paired fin radial bone	Yes
distal cartilage of posterior process of basipterygium	No	parasternal process	Yes
distal condyle of humerus	No	pectoral appendage	No
distal epiphysis of distal phalanx of digit	No	pectoral fin	No
distal epiphysis of distal phalanx of manual digit	No	pectoral fin distal radial bone	Yes
distal epiphysis of distal phalanx of manual digit 1	No	pectoral fin distal radial bone 1	Yes
distal epiphysis of distal phalanx of manual digit 2	No	pectoral fin distal radial bone 2	Yes
distal epiphysis of distal phalanx of manual digit 3	No	pectoral fin distal radial bone 3	Yes
distal epiphysis of distal phalanx of manual digit 4	No	pectoral fin intermediate radial bone	Yes
distal epiphysis of distal phalanx of manual digit 5	No	pectoral fin lepidotrichium	Yes
distal epiphysis of distal phalanx of pedal digit	No	pectoral fin proximal radial bone	Yes
distal epiphysis of distal phalanx of pedal digit 1	No	pectoral fin proximal radial bone 2	Yes
distal epiphysis of distal phalanx of pedal digit 2	No	pectoral fin proximal radial bone 3	Yes
distal epiphysis of distal phalanx of pedal digit 3	No	pectoral fin radial bone	Yes
distal epiphysis of distal phalanx of pedal digit 4	No	pectoral girdle skeleton	Yes
distal epiphysis of distal phalanx of pedal digit 5	No	pectoral process of humerus	Yes
distal epiphysis of femur	Yes	pedal digit	No
distal epiphysis of fibula	No	pedal digit 1 digitopodial skeleton	Yes
distal epiphysis of humerus	Yes	pedal digit 2 digitopodial skeleton	Yes
distal epiphysis of metacarpal bone	No	pedal digit 3 digitopodial skeleton	Yes
distal epiphysis of phalanx	No	pedal digit 4 digitopodial skeleton	Yes
distal epiphysis of phalanx of manus	No	pedal digit 4 plus metapodial segment	No
distal epiphysis of phalanx of pes	No	pedal digit 5 digitopodial skeleton	Yes
distal epiphysis of radius	No	pedal digit 6 digitopodial skeleton	Yes
distal epiphysis of tibia	Yes	pedal digit 7 digitopodial skeleton	Yes
distal epiphysis of ulna	Yes	pedal digit 8 digitopodial skeleton	Yes
distal groove of humerus	Yes	pedal digit digitopodial skeleton	Yes
distal interphalangeal joint	No	pelvic appendage	No
distal interphalangeal joint of digit 2	No	pelvic fin	No
distal interphalangeal joint of digit 3	No	pelvic fin lepidotrichium	Yes
distal interphalangeal joint of digit 4	No	pelvic fin skeleton	Yes
distal interphalangeal joint of digit 5	No	pelvic girdle skeleton	Yes
distal interphalangeal joint of manual digit 2	No	pes	No
distal interphalangeal joint of manual digit 3	No	phalanx	Yes
distal interphalangeal joint of manual digit 4	No	phalanx of manus	Yes
distal interphalangeal joint of manural digit 5	No	pisiform	Yes
distal interphalangeal joint of pedal digit 2	No	pit	No
distal interphalangeal joint of pedal digit 3	No	popliteal area	Yes
distal interphalangeal joint of pedal digit 4	No	post-axial region	No
distal interphalangeal joint of pedal digit 5	No	postacetabular buttress	Yes
distal keel of metacarpal III	No	postaxial process of the femur	Yes
distal mesopodial bone	No	postaxial process of the fibula	Yes
distal mesopodial cartilage element	No	postaxial process of the ulnare	Yes
distal mesopodial endochondral element	No	postbranchial lamina	Yes
distal mesopodial pre-cartilage condensation	No	posterior distal condyle of femur	Yes
distal metaphysis of femur	No	posterior process of ilium	Yes
distal phalanx	No	posterodorsal process of ilium	Yes
distal phalanx of digit 1	No	posttemporal	Yes
distal phalanx of digit 2	No	prehallux	No
distal phalanx of digit 3	No	preopercle	No
distal phalanx of digit 4	No	prepectoral space	Yes
distal phalanx of digit 5	No	prepollex	No
distal phalanx of manual digit 1	No	presacral rib	No
distal phalanx of manual digit 2	No	process 2	Yes
distal phalanx of manual digit 3	No	process 3	Yes
distal phalanx of manual digit 4	No	process 4	Yes
distal phalanx of manual digit 5	No	proximal carpal bone	Yes
distal phalanx of manus	No	proximal epiphysis of femur	Yes
distal phalanx of pedal digit 1	No	proximal epiphysis of fibula	Yes
distal phalanx of pedal digit 2	No	proximal epiphysis of humerus	Yes
distal phalanx of pedal digit 3	No	proximal epiphysis of metacarpal bone	Yes
distal phalanx of pedal digit 4	No	proximal epiphysis of metatarsal bone	Yes
distal phalanx of pedal digit 5	No	proximal epiphysis of radius	Yes
distal phalanx of pes	No	proximal epiphysis of tibia	Yes
distal radio-ulnar joint	No	proximal epiphysis of ulna	Yes
distal sesamoid impar ligament	No	proximal head of humerus	Yes
distal tarsal bone	Yes	proximal mesomere	No
distal tarsal bone 1	No	proximal tarsal bone	Yes
distal tarsal bone 1 cartilage	No	pubic ramus	Yes
distal tarsal bone 1 endochondral element	No	pubic symphysis	Yes
distal tarsal bone 1 pre-cartilage condensation	No	pubis	Yes
distal tarsal bone 2	No	puboischiadic plate	Yes
distal tarsal bone 2 cartilage	No	radial bone	Yes
distal tarsal bone 2 endochondral element	No	radial element	Yes
distal tarsal bone 2 pre-cartilage condensation	No	radial facet	Yes
distal tarsal bone 3	No	radial head of humerus	Yes
distal tarsal bone 3 cartilage	No	radio-carpal joint	Yes
distal tarsal bone 3 endochondral element	No	radio-ulnar joint	Yes
distal tarsal bone 3 pre-cartilage condensation	No	radius bone	Yes
distal tarsal bone 4	No	rib	No
distal tarsal bone 4 cartilage	No	sacral rib	No
distal tarsal bone 4 endochondral element	No	scaphoid	Yes
distal tarsal bone 4 pre-cartilage condensation	No	scapula	Yes
distal tarsal bone 5	No	scapular blade	Yes
distal tarsal bone 5 cartilage	No	scapular process	Yes
distal tarsal bone 5 endochondral element	No	scapulocoracoid	Yes
distal tarsal bone 5 pre-cartilage condensation	No	scapulohumeralis muscle	No
distal tarsal bone pre-cartilage condensation	No	skeletal joint	No
distal tarsal cartilage	No	skeleton of manual digitopodium	Yes
distal tarsal endochondral element	No	skeleton of pedal acropodium	Yes
distal-most prehallical element	No	skull	No
distal-most prepollical element	No	spiracle	No
dorsal clavicular process	Yes	spiracular notch	No
dorsal cleithrum	No	subopercle	No
dorsal iliac process	Yes	subscapular fossa	Yes
dorsal iliac ridge	No	sulcus	No
dorsal ridge	Yes	supinator process	Yes
dorsal supracondylar tubercle	No	supraacetabular buttress	Yes
ectepicondylar flange	Yes	supracleithrum	Yes
ectepicondylar foramen	Yes	supracoracoid foramen	Yes
ectepicondyle of humerus	Yes	supraglenoid buttress	Yes
ectocondylar tubercle	No	supraglenoid foramen	Yes
ectocoracoid bone	No	supraglenoid region	Yes
elbow joint	Yes	supraneural bone	No
element Y of fore mesopodium	No	suprascapula foramen	Yes
element Y of hind mesopodium	No	supratemporal bone	No
eminentia arcuata	No	surface groove	No
entepicondylar foramen	Yes	suture	No
entepicondyle fossa	Yes	synovial joint	No
entepicondyle of humerus	Yes	synovial joint of pectoral girdle	Yes
epicondyle of humerus	No	synovial joint of pelvic girdle	Yes
epicoracoid	No	tabular bone	No
epicoracoid bridge	No	talus	Yes
epicoracoid horn	No	tarsal bone	Yes
epileon	No	tarsal skeleton	Yes
epiphyseal plate of radius	No	thoracic vertebra	No
epiphysis of distal phalanx of manus	No	tibia	Yes
epiphysis of distal phalanx of pes	No	tibial facet of femur	Yes
epiphysis of femur	No	trabecular bone tissue	No
epiphysis of fibula	No	transverse pelvic ridge	Yes
epiphysis of fifth metacarpal bone	No	trochanter	Yes
epiphysis of fifth metatarsal bone	No	trunk rib	No
epiphysis of first metacarpal bone	No	trunk vertebra	No
epiphysis of first metatarsal bone	No	tubercle	No
epiphysis of fourth metacarpal bone	No	ulna	Yes
epiphysis of fourth metatarsal bone	No	ulnar condyle	Yes
epiphysis of humerus	No	ulnar facet of the humerus	Yes
epiphysis of metacarpal bone	No	ulnare	Yes
epiphysis of metatarsal bone	No	unfinished bone surface.	No
epiphysis of middle phalanx of manus	No	ventral humeral ridge	Yes
epiphysis of middle phalanx of pes	No	ventral ridge system	Yes
epiphysis of phalanx	No	zone of bone organ	No
epiphysis of phalanx of manus	No
epiphysis of phalanx of pes	No
epiphysis of proximal phalanx of manus	No
epiphysis of proximal phalanx of pes	No
epiphysis of radius	No
epiphysis of second metacarpal bone	No
epiphysis of second metatarsal bone	No
epiphysis of third metacarpal bone	No
epiphysis of third metatarsal bone	No
epiphysis of tibia	No
epiphysis of ulna	No
epipodial facet	Yes
epipubic bone	No
epipubis	No
equine distal sesamoid	No
equine forelimb splint bone	No
equine hindlimb splint bone	No
equine splint bone	No
excurrent foramen of ectepicondylar foramen	Yes
external anterior process of basipterygium	No
external rim of the coracoid foramen	Yes
extracleithrum	No
extrascapula	Yes
falciform carpal bone	No
femoral ridge	No
femorotibial joint	No
femur	Yes
femur cartilage element	No
femur endochondral element	No
femur pre-cartilage condensation	No
femural osteoblast	No
fibula	Yes
fibula cartilage element	No
fibula endochondral element	No
fibula facet of femur	Yes
fibula pre-cartilage condensation	No
fibular crest	No
fibular facet of the astragalus	No
fibular facet of the calcaneum	No
fibulare	Yes
firmisternal girdle	No
foramen C	Yes
foramen nutritium exterius	No
foramen perforans carpi	No
foramen perforans tarsi	No
forelimb bone	No
forelimb bone pre-cartilage condensation	No
forelimb cartilage element	No
forelimb endochondral element	Yes
forelimb joint	No
forelimb long bone	No
forelimb skeleton	Yes
forelimb zeugopod bone	No
forelimb zeugopod skeleton	No
fossa cubitalis ventralis	No
fossula tuberis superioris	No
fourth phalanx	No
fourth trochanter	Yes
fovea capitis of femur	No
fovea capitis of humerus	No
foveal depression	No
furcula	No
fused carpals 2 and 3	No
fused metacarpal bones 3 and 4	No
fused metapodial bones 2-4	No
fused metapodial bones 3 and 4	No
fused metatarsal bones 2-4	No
fused metatarsal bones 3 and 4	No
fused tarsals 1 and 2	No
fused tarsals 2 and 3	No
girdle bone/zone	No
girdle skeleton	No
glenohumeral joint	Yes
glenoid end of clavicle	No
glenoid foramen	No
glenoid fossa	Yes
glenoid head of coracoid	No
glenoid labrum of scapula	No
glenoid region	Yes
gluteal muscle	No
gluteus maximus	No
gluteus medius	No
gluteus minimus	No
greater sciatic notch	No
greater trochanter	No
head of femur	Yes
head of radius	No
hindlimb bone	No
hindlimb bone pre-cartilage condensation	No
hindlimb cartilage element	No
hindlimb endochondral element	No
hindlimb interepipodial space	Yes
hindlimb intermedium	Yes
hindlimb joint	No
hindlimb long bone	No
hindlimb skeleton	Yes
hindlimb zeugopod bone	No
hindlimb zeugopod skeleton	No
hip joint	No
humeral diverticulum of clavicular air sac	No
humeral facet on radius	Yes
humeral facet on the ulna.	Yes
humeroradial joint	No
humeroulnar joint	No
humerus	Yes
humerus cartilage element	No
humerus diaphysis	Yes
humerus endochondral element	No
humerus pre-cartilage condensation	No
hypocleideum	No
iliac blade	Yes
iliac cartilage element	No
iliac crest	No
iliac endochondral element	No
iliac fossa	No
iliac neck	Yes
iliac peduncle	No
iliac peduncle of the pubis	No
iliac pre-cartilage condensation	No
iliac ramus	Yes
iliac spine	No
iliacus muscle	No
ilial protuberance	No
ilial ridge	No
ilial shaft	No
ilioischiadic foramen	No
ilium	Yes
incisura coracoidea	No
incisura terminalis	No
incurrent foramen of ectepicondylar formen	Yes
individual digit of digitopodial skeleton	No
inferior angle of scapula	No
inferior ischial ramus	No
inferior pubic ramus	No
inferior tibiofibular joint	No
infraglenoid buttress	Yes
infraspinous process	No
innominate bone	No
inscriptional rib	No
inter-basipterygium joint	Yes
inter-clavicle joint	No
inter-coracoid joint	No
intercalary element of fore digit	No
intercalary element of hind digit	No
intercarpal joint	No
interclavicle	Yes
interilial region	No
intermedium (fore)	Yes
intermetacarpal joint	No
intermetatarsal joint	No
internal anterior process of basipterygium	No
internal rim of coracoid foramen	Yes
internal trochanter	Yes
interolateral plate	No
interphalangeal joint	No
interphalangeal joint of manual digit 1	No
interphalangeal joint of manual digit 2	No
interphalangeal joint of manual digit 3	No
interphalangeal joint of manual digit 4	No
interphalangeal joint of manual digit 5	No
interphalangeal joint of manus	No
interphalangeal joint of pedal digit 1	No
interphalangeal joint of pedal digit 2	No
interphalangeal joint of pedal digit 3	No
interphalangeal joint of pedal digit 4	No
interphalangeal joint of pedal digit 5	No
interphalangeal joint of pes	No
intertarsal joint	No
intertarsal sesamoid	No
intertarsal-type crurotarsal joint	No
intertarsale sesamoid	No
intertrochanteric crest	No
intertrochanteric fossa	Yes
intertrochanteric line	No
intumescentia bilateralis inferior	No
intumescentia bilateralis superior	No
ischial cartilage	No
ischial cartilage element	No
ischial endochondral element	No
ischial foot	No
ischial peduncle	No
ischial pre-cartilage condensation	No
ischial ramus	No
ischial spine	No
ischiopubic ramus	No
ischium	Yes
joint of girdle	No
joint space of elbow	No
knee joint	Yes
lamina terminalis of ischium	No
lateral angle of scapula	No
lateral border of scapula	No
lateral condyle of femur	Yes
lateral condyle of tibia	No
lateral epicondyle of femur	No
lateral extrascapular	No
lateral malleolus of fibula	No
lateral process of basipterygium	No
lateral tuber of ulna	No
lateral tubercle of astragalus	No
lateropterygium	No
latissimus dorsi process	Yes
left clavicle	No
left pelvic girdle region	No
leg bone	No
lesser sciatic notch	No
lesser trochanter	No
lesser tubercle of humerus	No
ligament of hip joint	No
ligament of knee joint	No
ligament of sternoclavicular joint	No
limb bone	No
limb bone pre-cartilage condensation	No
limb cartilage element	No
limb endochondral element	No
limb joint	No
limb long bone	No
limb skeleton subdivision	No
long pastern bone	No
lunate	No
manual claw	No
manual digit 1 digitopodial skeleton	Yes
manual digit 1 metacarpus cartilage element	No
manual digit 1 metacarpus endochondral element	No
manual digit 1 metacarpus pre-cartilage condensation	No
manual digit 1 phalanx	No
manual digit 1 phalanx cartilage element	No
manual digit 1 phalanx endochondral element	No
manual digit 1 phalanx pre-cartilage condensation	No
manual digit 2 digitopodial skeleton	Yes
manual digit 2 metacarpus cartilage element	No
manual digit 2 metacarpus endochondral element	No
manual digit 2 metacarpus pre-cartilage condensation	No
manual digit 2 phalanx	No
manual digit 2 phalanx cartilage element	No
manual digit 2 phalanx endochondral element	No
manual digit 2 phalanx pre-cartilage condensation	No
manual digit 3 digitopodial skeleton	Yes
manual digit 3 metacarpus cartilage element	No
manual digit 3 metacarpus endochondral element	No
manual digit 3 metacarpus pre-cartilage condensation	No
manual digit 3 phalanx	No
manual digit 3 phalanx cartilage element	No
manual digit 3 phalanx endochondral element	No
manual digit 3 phalanx pre-cartilage condensation	No
manual digit 4 digitopodial skeleton	Yes
manual digit 4 metacarpus cartilage element	No
manual digit 4 metacarpus endochondral element	No
manual digit 4 metacarpus pre-cartilage condensation	No
manual digit 4 phalanx	No
manual digit 4 phalanx cartilage element	No
manual digit 4 phalanx endochondral element	No
manual digit 4 phalanx pre-cartilage condensation	No
manual digit 5 digitopodial skeleton	Yes
manual digit 5 metacarpus cartilage element	No
manual digit 5 metacarpus endochondral element	No
manual digit 5 metacarpus pre-cartilage condensation	No
manual digit 5 phalanx	No
manual digit 5 phalanx cartilage element	No
manual digit 5 phalanx endochondral element	No
manual digit 5 phalanx pre-cartilage condensation	No
manual digit 6 digitopodial skeleton	Yes
manual digit 7 digitopodial skeleton	Yes
manual digit 8 digitopodial skeleton	Yes
manual digit bone	No
manual digit digitopodial skeleton	Yes
manual digit metacarpus cartilage element	No
manual digit metacarpus endochondral element	No
manual digit metacarpus pre-cartilage condensation	No
manual digit phalanx cartilage element	No
manual digit phalanx endochondral element	No
manual digit phalanx pre-cartilage condensation	No
manual digitopodium bone	No
manual major digit (Aves) digitopodial skeleton	No
manual minor digit (Aves) digitopodial skeleton	No
manus bone	No
manus joint	No
margo anterior of cleithrum	No
margo anterior of scapula	No
margo clavicularis	No
margo fenestralis	No
margo posterior	No
margo posterior of cleithrum	No
margo posterior of scapula	No
margo scapularis	No
margo suprascapularis	No
margo vertebralis	No
medial blade of ilium	No
medial border of scapula	No
medial condyle of femur	No
medial condyle of tibia	No
medial epicondyle of femur	No
medial ligament of ankle joint	No
medial pelvic process	No
medial tibial tarsal bone	Yes
mediale	No
median dorsal plate	No
median extrascapular	No
mesenchymal stem cell of femoral bone marrow	No
mesial pelvic ridge	No
mesocoracoid bone	No
mesocoracoid cartilage	No
mesocoracoid element	No
mesopodial skeleton	No
mesopodium bone	No
mesopterygium bone	No
mesopterygium cartilage	No
mesopterygium element	No
mesotarsal joint	No
metacarpal bone	No
metacarpal bone of digit 1	No
metacarpal bone of digit 2	No
metacarpal bone of digit 3	No
metacarpal bone of digit 4	No
metacarpal bone of digit 5	No
metacarpal extensor pit	No
metacarpal/tarsal-phalangeal joint	No
metacarpophalangeal joint	No
metacarpophalangeal joint of manual digit 1	No
metacarpophalangeal joint of manual digit 2	No
metacarpophalangeal joint of manual digit 3	No
metacarpophalangeal joint of manual digit 4	No
metacarpophalangeal joint of manual digit 5	No
metacarpus skeleton	No
metacromion	No
metaphysis of femur	No
metaphysis of fibula	No
metaphysis of radius	No
metaphysis of tibia	No
metapodial skeleton	No
metapodium bone	No
metapodium bone 1	No
metapodium bone 2	No
metapodium bone 3	No
metapodium bone 4	No
metapodium bone 5	No
metapodium bone 6	No
metapodium bone 7	No
metapodium bone 8	No
metapterygium bone	No
metapterygium cartilage	No
metapterygium element	No
metatarsal bone	No
metatarsal bone of digit 1	No
metatarsal bone of digit 2	No
metatarsal bone of digit 3	No
metatarsal bone of digit 4	No
metatarsal bone of digit 5	No
metatarsal bone of digit 6	No
metatarsal bone of digit 7	No
metatarsal bone of digit 8	No
metatarsophalangeal joint	No
metatarsophalangeal joint of pedal digit 1	No
metatarsophalangeal joint of pedal digit 2	No
metatarsophalangeal joint of pedal digit 3	No
metatarsophalangeal joint of pedal digit 4	No
metatarsophalangeal joint of pedal digit 5	No
metatarsus skeleton	No
midcarpal joint	Yes
middle anterior process of basipterygium	No
middle phalanx	No
middle phalanx of digit 2	No
middle phalanx of digit 3	No
middle phalanx of digit 4	No
middle phalanx of digit 5	No
middle phalanx of manual digit 1	Yes
middle phalanx of manual digit 2	Yes
middle phalanx of manual digit 3	Yes
middle phalanx of manual digit 4	No
middle phalanx of manual digit 5	No
middle phalanx of manus	No
middle phalanx of pedal digit 2	No
middle phalanx of pedal digit 3	No
middle phalanx of pedal digit 4	No
middle phalanx of pedal digit 5	No
middle phalanx of pes	No
muscle of pelvic girdle	No
musculature of pelvic girdle	No
navicular bone of pes	Yes
neck of femur	No
neck of fibula	No
neck of humerus	Yes
neck of radius	No
neck of scapula	No
neck of talus	No
obsolete glenoid head of scapula	No
obsolete suprascapular fossa	No
obturator externus	No
obturator foramen	No
obturator internus	No
obturator muscle	No
obturator process of ischium	No
olecranon	Yes
olecranon fossa	No
omosternum	No
os vesalianum manus	No
os vesalianum pedis	No
paired fin lepidotrichium	No
paired fin radial bone	No
paired fin radial cartilage	No
paired fin radial element	No
paired fin radial skeleton	No
paired fin skeleton	No
paired limb/fin cartilage	No
paired limb/fin skeleton	No
parafibula	No
parasternal process	Yes
pars acromialis	No
pars cylindriformis ilei	No
pars glenoidalis of scapula	No
pars suprascapularis	No
pastern bone	No
patella	No
patella cartilage element	No
patella pre-cartilage condensation	No
patellar ligament	No
patellofemoral joint	No
pectoral appendage cartilage tissue	No
pectoral appendage skeleton	No
pectoral articular facet	No
pectoral axillary process	No
pectoral fenestra	No
pectoral fin actinotrichium	No
pectoral fin distal radial bone	Yes
pectoral fin distal radial bone 1	Yes
pectoral fin distal radial bone 2	Yes
pectoral fin distal radial bone 3	Yes
pectoral fin distal radial cartilage	No
pectoral fin distal radial cartilage 1	No
pectoral fin distal radial cartilage 2	No
pectoral fin distal radial cartilage 3	No
pectoral fin distal radial element	No
pectoral fin distal radial element 1	No
pectoral fin distal radial element 2	No
pectoral fin distal radial element 3	No
pectoral fin endoskeletal disc	No
pectoral fin intermediate radial bone	Yes
pectoral fin lepidotrichium	Yes
pectoral fin lepidotrichium 1	No
pectoral fin lepidotrichium 2	No
pectoral fin lepidotrichium 3	No
pectoral fin lepidotrichium 4	No
pectoral fin lepidotrichium 5	No
pectoral fin lepidotrichium 6	No
pectoral fin lepidotrichium 7	No
pectoral fin proximal radial bone	Yes
pectoral fin proximal radial bone 1	No
pectoral fin proximal radial bone 2	Yes
pectoral fin proximal radial bone 3	Yes
pectoral fin proximal radial bone 4	No
pectoral fin proximal radial cartilage	No
pectoral fin proximal radial cartilage 1	No
pectoral fin proximal radial cartilage 2	No
pectoral fin proximal radial cartilage 3	No
pectoral fin proximal radial cartilage 4	No
pectoral fin proximal radial element	No
pectoral fin proximal radial element 1	No
pectoral fin proximal radial element 2	No
pectoral fin proximal radial element 3	No
pectoral fin proximal radial element 4	No
pectoral fin radial bone	No
pectoral fin radial cartilage	No
pectoral fin radial element	No
pectoral fin radial skeleton	No
pectoral fin skeleton	No
pectoral fin spine	No
pectoral girdle bone	No
pectoral girdle opening	No
pectoral girdle skeleton	Yes
pectoral process of humerus	Yes
pedal centrale	No
pedal claws	No
pedal digit 1 digitopodial skeleton	Yes
pedal digit 1 metatarsal cartilage element	No
pedal digit 1 metatarsal endochondral element	No
pedal digit 1 metatarsal pre-cartilage condensation	No
pedal digit 1 phalanx	No
pedal digit 1 phalanx cartilage element	No
pedal digit 1 phalanx endochondral element	No
pedal digit 1 phalanx pre-cartilage condensation	No
pedal digit 2 digitopodial skeleton	Yes
pedal digit 2 metatarsal cartilage element	No
pedal digit 2 metatarsal endochondral element	No
pedal digit 2 metatarsal pre-cartilage condensation	No
pedal digit 2 phalanx	No
pedal digit 2 phalanx cartilage element	No
pedal digit 2 phalanx endochondral element	No
pedal digit 2 phalanx pre-cartilage condensation	No
pedal digit 3 digitopodial skeleton	Yes
pedal digit 3 metatarsal cartilage element	No
pedal digit 3 metatarsal endochondral element	No
pedal digit 3 metatarsal pre-cartilage condensation	No
pedal digit 3 phalanx	No
pedal digit 3 phalanx cartilage element	No
pedal digit 3 phalanx endochondral element	No
pedal digit 3 phalanx pre-cartilage condensation	No
pedal digit 4 digitopodial skeleton	Yes
pedal digit 4 metatarsal cartilage element	No
pedal digit 4 metatarsal endochondral element	No
pedal digit 4 metatarsal pre-cartilage condensation	No
pedal digit 4 phalanx	No
pedal digit 4 phalanx cartilage element	No
pedal digit 4 phalanx endochondral element	No
pedal digit 4 phalanx pre-cartilage condensation	No
pedal digit 5 digitopodial skeleton	Yes
pedal digit 5 metatarsal cartilage element	No
pedal digit 5 metatarsal endochondral element	No
pedal digit 5 metatarsal pre-cartilage condensation	No
pedal digit 5 phalanx	No
pedal digit 5 phalanx cartilage element	No
pedal digit 5 phalanx endochondral element	No
pedal digit 5 phalanx pre-cartilage condensation	No
pedal digit 6 digitopodial skeleton	Yes
pedal digit 7 digitopodial skeleton	Yes
pedal digit 7 phalanx	No
pedal digit 8 digitopodial skeleton	Yes
pedal digit bone	No
pedal digit digitopodial skeleton	Yes
pedal digit metatarsal cartilage element	No
pedal digit metatarsal endochondral element	No
pedal digit metatarsal pre-cartilage condensation	No
pedal digit phalanx cartilage element	No
pedal digit phalanx endochondral element	No
pedal digit phalanx pre-cartilage condensation	No
pedal digitopodium bone	No
pelvic appendage cartilage tissue	No
pelvic appendage skeleton	No
pelvic axillary process	No
pelvic cartilage	No
pelvic fin actinotrichium	No
pelvic fin basipterygial radial	No
pelvic fin distal radial bone	No
pelvic fin distal radial bone 1	No
pelvic fin distal radial bone 2	No
pelvic fin distal radial bone 3	No
pelvic fin distal radial cartilage 1	No
pelvic fin distal radial cartilage 2	No
pelvic fin distal radial cartilage 3	No
pelvic fin distal radial element	No
pelvic fin distal radial element 1	No
pelvic fin distal radial element 2	No
pelvic fin distal radial element 3	No
pelvic fin lepidotrichium	Yes
pelvic fin lepidotrichium 1	No
pelvic fin lepidotrichium 2	No
pelvic fin lepidotrichium 3	No
pelvic fin lepidotrichium 4	No
pelvic fin lepidotrichium 5	No
pelvic fin lepidotrichium 6	No
pelvic fin lepidotrichium 7	No
pelvic fin middle radial bone	No
pelvic fin middle radial element	No
pelvic fin radial bone	No
pelvic fin radial element	No
pelvic fin radial skeleton	No
pelvic fin skeleton	Yes
pelvic fin soft ray	No
pelvic fin spine	No
pelvic girdle bone/zone	No
pelvic girdle opening	No
pelvic girdle region	No
pelvic girdle skeleton	Yes
pelvic radial 1 cartilage	No
pelvic radial 2 cartilage	No
pelvic radial 3 cartilage	No
pelvic radial cartilage	No
pelvic splint	No
pes bone	No
pes joint	No
phalanx	No
phalanx cartilage element	No
phalanx endochondral element	No
phalanx of manus	Yes
phalanx of pes	No
phalanx pre-cartilage condensation	No
piriformis muscle	No
pisiform	Yes
pisiform joint	No
pisotriquetral joint	No
popliteal area	Yes
portion of cartilage tissue in tibia	No
post-glenoid process	No
postacetabular buttress	Yes
postacetabular zone	No
postaxial centrale	No
postaxial process of the femur	Yes
postaxial process of the fibula	Yes
postaxial process of the ulnare	Yes
postbranchial lamina	Yes
postcleithrum	No
postcleithrum 1	No
postcleithrum 2	No
postcleithrum 3	No
postcoracoid	No
posterior cleithral process	No
posterior cruciate ligament of knee joint	No
posterior dentation of pectoral fin spine	No
posterior distal condyle of femur	No
posterior dorsolateral plate	No
posterior iliac spine	No
posterior inferior iliac spine	No
posterior lamina recurvata	No
posterior process of basipterygium	No
posterior process of ilium	Yes
posterior ramus of cleithrum	No
posterior superior iliac spine	No
posterior talofibular ligament	No
posterior ventrolateral plate	No
posterodorsal process of ilium	Yes
postminimus	No
postpubis	No
posttemporal	No
posttemporal-supracleithrum	No
postzonal element	No
preacetabular expansion	No
preacetabular process	No
preaxial centrale	No
prehallical element	No
prehallux skeleton	No
prepectoral space	No
prepollex skeleton	No
prepollical element	No
prepubic element	No
prepubic process	No
presupracleithrum	No
prezonal element	No
process 2	Yes
process 3	Yes
process 4	Yes
procoracoid bone	No
procoracoid cartilage	No
procoracoid element	No
propterygium bone	No
propterygium cartilage	No
propterygium element	No
proximal carpal bone	Yes
proximal carpal bone pre-cartilage condensation	No
proximal carpal cartilage	No
proximal carpal endochondral element	No
proximal epiphysis of distal phalanx of manual digit 1	No
proximal epiphysis of distal phalanx of manual digit 2	No
proximal epiphysis of distal phalanx of manual digit 3	No
proximal epiphysis of distal phalanx of manual digit 4	No
proximal epiphysis of distal phalanx of manual digit 5	No
proximal epiphysis of femur	Yes
proximal epiphysis of fibula	Yes
proximal epiphysis of fifth metacarpal bone	No
proximal epiphysis of fifth metatarsal bone	No
proximal epiphysis of first metacarpal bone	No
proximal epiphysis of first metatarsal bone	No
proximal epiphysis of fourth metacarpal bone	No
proximal epiphysis of fourth metatarsal bone	No
proximal epiphysis of humerus	Yes
proximal epiphysis of metacarpal bone	No
proximal epiphysis of metatarsal bone	No
proximal epiphysis of middle phalanx of manual digit 2	No
proximal epiphysis of middle phalanx of manual digit 3	No
proximal epiphysis of middle phalanx of manual digit 4	No
proximal epiphysis of middle phalanx of manual digit 5	No
proximal epiphysis of phalanx	No
proximal epiphysis of phalanx of manual digit 1	No
proximal epiphysis of phalanx of manual digit 2	No
proximal epiphysis of phalanx of manual digit 3	No
proximal epiphysis of phalanx of manual digit 4	No
proximal epiphysis of phalanx of manual digit 5	No
proximal epiphysis of phalanx of manus	No
proximal epiphysis of phalanx of pes	No
proximal epiphysis of proximal phalanx of manual digit 1	No
proximal epiphysis of proximal phalanx of manual digit 2	No
proximal epiphysis of proximal phalanx of manual digit 3	No
proximal epiphysis of proximal phalanx of manual digit 4	No
proximal epiphysis of proximal phalanx of manual digit 5	No
proximal epiphysis of radius	Yes
proximal epiphysis of second metacarpal bone	No
proximal epiphysis of second metatarsal bone	No
proximal epiphysis of third metacarpal bone	No
proximal epiphysis of third metatarsal bone	No
proximal epiphysis of tibia	No
proximal epiphysis of ulna	Yes
proximal head of humerus	Yes
proximal interphalangeal joint	No
proximal interphalangeal joint of little finger	No
proximal mesopodial bone	No
proximal mesopodial cartilage element	No
proximal mesopodial endochondral element	No
proximal metaphysis of femur	No
proximal phalanx	No
proximal phalanx of digit 1	No
proximal phalanx of digit 2	No
proximal phalanx of digit 3	No
proximal phalanx of digit 4	No
proximal phalanx of digit 5	No
proximal phalanx of manual digit 1	No
proximal phalanx of manual digit 2	No
proximal phalanx of manual digit 3	No
proximal phalanx of manual digit 4	No
proximal phalanx of manual digit 5	No
proximal phalanx of manus	No
proximal phalanx of pedal digit 1	No
proximal phalanx of pedal digit 2	No
proximal phalanx of pedal digit 3	No
proximal phalanx of pedal digit 4	No
proximal phalanx of pedal digit 5	No
proximal phalanx of pes	No
proximal radio-ulnar joint	No
proximal sesamoid bone of manus	No
proximal sesamoid bone of pes	No
proximal tarsal bone	No
proximal tarsal bone pre-cartilage condensation	No
proximal tarsal cartilage	No
proximal tarsal endochondral element	No
proximal-most prehallical element	No
proximal-most prepollical element	No
pseudoarciferal girdle	No
pseudofirmisternal girdle	No
pteroid	No
pterotic-posttemporal-supracleithrum	No
pubic boot	No
pubic cartilage element	No
pubic endochondral element	No
pubic peduncle	No
pubic pre-cartilage condensation	No
pubic ramus	Yes
pubic symphysis	Yes
pubis	Yes
pubis-ischium contact	No
pubo-ischium	No
puboischiadic bar	No
puboischiadic plate	Yes
quadratus femoris	No
radial bone	Yes
radial element	Yes
radial facet	Yes
radial head of humerus	Yes
radial sesamoid	No
radio-carpal joint	No
radio-ulna	No
radio-ulnar joint	Yes
radius bone	Yes
radius cartilage element	No
radius endochondral element	No
radius pre-cartilage condensation	No
radius-ulna cartilage element	No
radius-ulna endochondral element	No
radius-ulna pre-cartilage condensation	No
recessus coccygealis	No
right clavicle	No
right pelvic girdle region	No
rudimentary pectoral fin ray	No
sacro-iliac joint	No
scaphoid	No
scapholunate	No
scapula	Yes
scapula cartilage element	No
scapula endochondral element	No
scapula pre-cartilage condensation	No
scapula spine	No
scapular blade	Yes
scapular complex	No
scapular process	Yes
scapulocoracoid	Yes
sciatic notch	No
second phalanx	No
semilunate carpal	No
sesamoid bone of gastrocnemius	No
sesamoid bone of manus	No
sesamoid bone of pes	No
sesamoid bone of the peroneus longus muscle	No
short pastern bone	No
shoulder bone	No
shoulder joint	No
sinus dorsalis	No
sinus interglenoidalis	No
skeletal muscle tissue of gluteus maximus	No
skeletal muscle tissue of iliacus	No
skeleton of digitopodium	No
skeleton of left pelvic girdle	No
skeleton of limb	No
skeleton of manual acropodium	No
skeleton of manual digitopodium	No
skeleton of manus	No
skeleton of pectoral complex	No
skeleton of pedal acropodium	No
skeleton of pedal digitopodium	No
skeleton of pelvic complex	No
skeleton of pes	No
skeleton of right pelvic girdle	No
spina acromioidea	No
spina pelvis anterior	No
spina pelvis posterior	No
spinal plate	No
sternal end of clavicle	No
sternal head of coracoid	No
sternoclavicular joint	No
stifle joint	No
styliform cartilage	No
styloid process of ulna	No
stylopodial skeleton	No
subarticular sesamoid	No
subscapular fossa	No
subtalar joint	No
sulcus distalis ossis cruris	No
sulcus longitudinalis	No
sulcus pro cartilagine praecoracoidealis	No
sulcus pro musculo extensori cruris brevis	No
sulcus proximalis ossis cruris	No
superior angle of scapula	No
superior ischial ramus	No
superior pubic ramus	No
superior tibiofibular joint	No
supinator process	Yes
supraacetabular buttress	Yes
supraacetabular crest	No
supraacetabular rim	No
supracleithrum	Yes
supracondylar tubercle	No
supracondyle tubercle	No
supracoracoid foramen	No
supraglenoid buttress	Yes
supraglenoid foramen	No
supraglenoid region	No
supraglenoid tubercle	No
suprascapula	No
suprascapula foramen	No
suprascapular fossa	No
synovial cavity of hip joint	No
synovial joint of pectoral girdle	Yes
synovial joint of pelvic girdle	Yes
synovial limb joint	No
T-shaped terminal phalanx	No
talocalcaneonavicular joint	No
talofibular ligament	No
talus	No
tarsal bone	No
tarsal skeleton	Yes
tarsometatarsal joint	No
tarsometatarsus	No
tarsometatarsus cartilage element	No
tarsometatarsus endochondral element	No
tarsometatarsus pre-cartilage condensation	No
tarsus cartilage element	No
tarsus endochondral element	No
tarsus pre-cartilage condensation	No
tensor fasciae latae muscle	No
tenuitas cristaeformis	No
third phalanx	No
third trochanter	No
tibia	Yes
tibia cartilage element	No
tibia endochondral element	No
tibia pre-cartilage condensation	No
tibial crest	No
tibial facet of astragalus	No
tibial facet of femur	Yes
tibial plateaux	No
tibiofibula	No
tibiofibular joint	No
tibiotalar joint	No
tibiotarsus	No
tibiotarsus cartilage element	No
tibiotarsus endochondral element	No
tibiotarsus pre-cartilage condensation	No
transverse pelvic ridge	No
transverse tarsal joint	No
trochanter	Yes
trochanteric crest	No
trochanteric shelf	No
trochlea of humerus	No
trochlear groove of humerus	No
trochlear notch	No
trunk armor pectoral fenestra	No
ulna	Yes
ulna cartilage element	No
ulna endochondral element	No
ulna pre-cartilage condensation	No
ulnar condyle	Yes
ulnar facet of the humerus	Yes
ulnar metaphysis	No
ulnar sesamoid bone	No
ulnar tuberosity	No
ulnare	yes
upper arm bone	No
upper leg bone	No
ventral cleithrum	No
ventral humeral ridge	Yes
ventral keel of coracoid	No
ventral limb of posttemporal	No
ventral marginal cartilage	No
ventral ridge system	No
ventral supracondylar tubercle	No
ventral tubercle of humerus	No
wrist joint	No
ypsiloid cartilage	No
zeugopodial skeleton	No
zonal area	No
zonal element	No
